# Supplementary material for: Power and sample size for reversible linear mixed models with clustering and longitudinality: GLIMMPSE Version 3
Source: PLoS One. 2025 Sep 3;20(9):e0329712. doi: 10.1371/journal.pone.0329712 (PMC12407473; doi:10.1371/journal.pone.0329712)
Supplement: S1 File — (ZIP) [file pone.0329712.s001.zip]

Archive with 11 entries (10 files):
- SupplementaryMaterialA/
- SupplementaryMaterialA/Example1.json
- SupplementaryMaterialA/Example1Calculate.png
- SupplementaryMaterialA/Example2.json
- SupplementaryMaterialA/Example2Calculate.png
- SupplementaryMaterialA/Example3.json
- SupplementaryMaterialA/Example3Calculate.png
- SupplementaryMaterialA/Example4.json
- SupplementaryMaterialA/Example4Calculate.png
- SupplementaryMaterialA/Example5.json
- SupplementaryMaterialA/Example5Calculate.png
