# Supplementary material for: Power and sample size for reversible linear mixed models with clustering and longitudinality: GLIMMPSE Version 3
Source: PLoS One. 2025 Sep 3;20(9):e0329712. doi: 10.1371/journal.pone.0329712 (PMC12407473; doi:10.1371/journal.pone.0329712)
Supplement: S1 File — (ZIP) [file pone.0329712.s001.zip › SupplementaryMaterialA/Example1.json]

{"_glimmpse_ui_version":"3.1.2","_stageReached":29,"_currentStage":28,"_isuFactors":{"variables":[{"valueNames":["treat_group","control"],"inHypothesis":true,"isuFactorNature":"All mean differences zero","nature":"Between","origin":"Between ISU Predictor","name":"treat","type":"NOMINAL","units":"","_polynomialOrder":2,"child":null,"partialMatrix":null},{"valueNames":[],"inHypothesis":false,"isuFactorNature":"All mean differences zero","levels":[{"levelName":"people","noElements":15,"intraClassCorellation":0.13}],"nature":"Within","origin":"Cluster","name":"workplace","child":null,"partialMatrix":null},{"valueNames":[],"name":"drinking","inHypothesis":false,"isuFactorNature":"All mean differences zero","nature":"Within","origin":"Outcome","standardDeviation":1.1,"gaussian_corellation":null,"child":null,"partialMatrix":null}],"betweenIsuRelativeGroupSizes":[{"dimensions":[{"order":0,"factorName":"treat","factorType":"Between ISU Predictor","value":"treat_group"}],"_table":[[{"value":1,"id":[{"order":0,"factorName":"treat","factorType":"Between ISU Predictor","value":"treat_group"}]}],[{"value":1,"id":[{"order":1,"factorName":"treat","factorType":"Between ISU Predictor","value":"control"}]}]],"_tableId":null}],"marginalMeans":[{"_tableId":{"value":null,"id":[{"order":0,"factorName":"drinking","factorType":"Outcome","value":""}]},"_table":[[{"value":0.73,"id":[{"order":0,"factorName":"drinking","factorType":"Outcome","value":""},{"order":0,"factorName":"treat","factorType":"Between ISU Predictor","value":"treat_group"}]}],[{"value":1.24,"id":[{"order":0,"factorName":"drinking","factorType":"Outcome","value":""},{"order":1,"factorName":"treat","factorType":"Between ISU Predictor","value":"control"}]}]]}],"smallestGroupSize":[20],"theta0":[[0]],"outcomeCorrelationMatrix":{"lear":false,"_values":{"mathjs":"DenseMatrix","data":[[1]],"size":[1,1]},"base":0.5,"decay":0.3,"scaled":true,"_names":[]},"cMatrix":{"name":"","logger":null,"_values":{"mathjs":"DenseMatrix","data":[],"size":[0]},"_type":"All mean differences zero"},"uMatrix":{"name":"","logger":null,"_values":{"mathjs":"DenseMatrix","data":[],"size":[0]},"_type":"All mean differences zero"}},"_power":[0.9],"_define_full_beta":true,"_progress":{"_design":true,"_hypothesis":true,"_dimensions":true,"_parameters":true,"_optional":true},"_name":"Example1","_targetEvent":"REJECTION","_solveFor":"POWER","_ciwidth":1,"_selectedTests":["Hotelling Lawley Trace"],"_typeOneErrorRate":[0.05],"_quantiles":[],"_gaussianCovariate":null,"_confidence_interval":null,"_scaleFactor":[1],"_varianceScaleFactors":[1],"_powerCurve":null}
