# Supplementary material for: Power and sample size for reversible linear mixed models with clustering and longitudinality: GLIMMPSE Version 3
Source: PLoS One. 2025 Sep 3;20(9):e0329712. doi: 10.1371/journal.pone.0329712 (PMC12407473; doi:10.1371/journal.pone.0329712)
Supplement: S1 File — (ZIP) [file pone.0329712.s001.zip › SupplementaryMaterialA/Example2.json]

{"_glimmpse_ui_version":"3.1.2","_stageReached":29,"_currentStage":27,"_isuFactors":{"variables":[{"valueNames":["treat_group","control"],"inHypothesis":true,"isuFactorNature":"All mean differences zero","nature":"Between","origin":"Between ISU Predictor","name":"treat","type":"NOMINAL","units":"","_polynomialOrder":2,"child":null,"partialMatrix":null},{"valueNames":[],"name":"mem_pain","inHypothesis":false,"isuFactorNature":"All mean differences zero","nature":"Within","origin":"Outcome","standardDeviation":0.9,"gaussian_corellation":null,"child":null,"partialMatrix":null},{"valueNames":["1","2","3"],"inHypothesis":true,"isuFactorNature":"All mean differences zero","nature":"Within","origin":"Repeated Measure","units":"","type":"Numeric","_noRepeats":3,"partialUMatrix":{"name":"","logger":null,"_values":{"mathjs":"DenseMatrix","data":[[1,1],[-1,0],[0,-1]],"size":[3,2]},"_type":"MAIN_EFFECT"},"correlationMatrix":{"lear":false,"_values":{"mathjs":"DenseMatrix","data":[[1,0.5,0.406],[0.5,1,0.5],[0.406,0.5,1]],"size":[3,3]},"_names":["1","2","3"],"base":0.5,"decay":0.3,"scaled":true},"standard_deviations":[1,1,1],"name":"time","_polynomialOrder":3,"child":null}],"betweenIsuRelativeGroupSizes":[{"dimensions":[{"order":0,"factorName":"treat","factorType":"Between ISU Predictor","value":"treat_group"}],"_table":[[{"value":1,"id":[{"order":0,"factorName":"treat","factorType":"Between ISU Predictor","value":"treat_group"}]}],[{"value":1,"id":[{"order":1,"factorName":"treat","factorType":"Between ISU Predictor","value":"control"}]}]],"_tableId":null}],"marginalMeans":[{"_tableId":{"value":null,"id":[{"order":0,"factorName":"mem_pain","factorType":"Outcome","value":""}]},"_table":[[{"value":3.6,"id":[{"order":0,"factorName":"mem_pain","factorType":"Outcome","value":""},{"order":0,"factorName":"treat","factorType":"Between ISU Predictor","value":"treat_group"},{"order":0,"factorName":"time","factorType":"Repeated Measure","value":"1"}]},{"value":2.8,"id":[{"order":0,"factorName":"mem_pain","factorType":"Outcome","value":""},{"order":0,"factorName":"treat","factorType":"Between ISU Predictor","value":"treat_group"},{"order":0,"factorName":"time","factorType":"Repeated Measure","value":"2"}]},{"value":0.9,"id":[{"order":0,"factorName":"mem_pain","factorType":"Outcome","value":""},{"order":0,"factorName":"treat","factorType":"Between ISU Predictor","value":"treat_group"},{"order":0,"factorName":"time","factorType":"Repeated Measure","value":"3"}]}],[{"value":4.5,"id":[{"order":0,"factorName":"mem_pain","factorType":"Outcome","value":""},{"order":1,"factorName":"treat","factorType":"Between ISU Predictor","value":"control"},{"order":0,"factorName":"time","factorType":"Repeated Measure","value":"1"}]},{"value":4.3,"id":[{"order":0,"factorName":"mem_pain","factorType":"Outcome","value":""},{"order":1,"factorName":"treat","factorType":"Between ISU Predictor","value":"control"},{"order":0,"factorName":"time","factorType":"Repeated Measure","value":"2"}]},{"value":3,"id":[{"order":0,"factorName":"mem_pain","factorType":"Outcome","value":""},{"order":1,"factorName":"treat","factorType":"Between ISU Predictor","value":"control"},{"order":0,"factorName":"time","factorType":"Repeated Measure","value":"3"}]}]]}],"smallestGroupSize":[],"theta0":[[0,0]],"outcomeCorrelationMatrix":{"lear":false,"_values":{"mathjs":"DenseMatrix","data":[[1]],"size":[1,1]},"base":0.5,"decay":0.3,"scaled":true,"_names":[]},"cMatrix":{"name":"","logger":null,"_values":{"mathjs":"DenseMatrix","data":[],"size":[0]},"_type":"All mean differences zero"},"uMatrix":{"name":"","logger":null,"_values":{"mathjs":"DenseMatrix","data":[],"size":[0]},"_type":"All mean differences zero"}},"_power":[0.9],"_define_full_beta":true,"_progress":{"_design":true,"_hypothesis":true,"_dimensions":true,"_parameters":true,"_optional":true},"_name":"Example2","_targetEvent":"REJECTION","_solveFor":"SAMPLESIZE","_ciwidth":1,"_selectedTests":["Hotelling Lawley Trace"],"_typeOneErrorRate":[0.05],"_quantiles":[],"_gaussianCovariate":null,"_confidence_interval":null,"_scaleFactor":[1],"_varianceScaleFactors":[1],"_powerCurve":null}
