# Supplementary material for: Power and sample size for reversible linear mixed models with clustering and longitudinality: GLIMMPSE Version 3
Source: PLoS One. 2025 Sep 3;20(9):e0329712. doi: 10.1371/journal.pone.0329712 (PMC12407473; doi:10.1371/journal.pone.0329712)
Supplement: S1 File — (ZIP) [file pone.0329712.s001.zip › SupplementaryMaterialA/Example3.json]

{"_glimmpse_ui_version":"3.1.2","_stageReached":29,"_currentStage":28,"_isuFactors":{"variables":[{"valueNames":["abra","ela","bi"],"inHypothesis":true,"isuFactorNature":"All mean differences zero","nature":"Between","origin":"Between ISU Predictor","name":"treat","type":"NOMINAL","units":"","_polynomialOrder":3,"child":null,"partialMatrix":null},{"valueNames":[],"inHypothesis":false,"isuFactorNature":"All mean differences zero","levels":[{"levelName":"class","noElements":4,"intraClassCorellation":0.07},{"levelName":"student","noElements":5,"intraClassCorellation":0.04}],"nature":"Within","origin":"Cluster","name":"schools","child":null,"partialMatrix":null},{"valueNames":[],"name":"grade","inHypothesis":false,"isuFactorNature":"All mean differences zero","nature":"Within","origin":"Outcome","standardDeviation":4.4,"gaussian_corellation":null,"child":null,"partialMatrix":null},{"valueNames":[],"name":"lsk","inHypothesis":false,"isuFactorNature":"All mean differences zero","nature":"Within","origin":"Outcome","standardDeviation":4.2,"gaussian_corellation":null,"child":null,"partialMatrix":null},{"valueNames":[],"name":"ctopp","inHypothesis":false,"isuFactorNature":"All mean differences zero","nature":"Within","origin":"Outcome","standardDeviation":0.6,"gaussian_corellation":null,"child":null,"partialMatrix":null}],"betweenIsuRelativeGroupSizes":[{"dimensions":[{"order":0,"factorName":"treat","factorType":"Between ISU Predictor","value":"abra"}],"_table":[[{"value":1,"id":[{"order":0,"factorName":"treat","factorType":"Between ISU Predictor","value":"abra"}]}],[{"value":1,"id":[{"order":1,"factorName":"treat","factorType":"Between ISU Predictor","value":"ela"}]}],[{"value":1,"id":[{"order":2,"factorName":"treat","factorType":"Between ISU Predictor","value":"bi"}]}]],"_tableId":null}],"marginalMeans":[{"_tableId":{"value":null,"id":[{"order":0,"factorName":"grade","factorType":"Outcome","value":""}]},"_table":[[{"value":0.3,"id":[{"order":0,"factorName":"grade","factorType":"Outcome","value":""},{"order":0,"factorName":"treat","factorType":"Between ISU Predictor","value":"abra"}]}],[{"value":0.1,"id":[{"order":0,"factorName":"grade","factorType":"Outcome","value":""},{"order":1,"factorName":"treat","factorType":"Between ISU Predictor","value":"ela"}]}],[{"value":0.1,"id":[{"order":0,"factorName":"grade","factorType":"Outcome","value":""},{"order":2,"factorName":"treat","factorType":"Between ISU Predictor","value":"bi"}]}]]},{"_tableId":{"value":null,"id":[{"order":0,"factorName":"lsk","factorType":"Outcome","value":""}]},"_table":[[{"value":0.3,"id":[{"order":0,"factorName":"lsk","factorType":"Outcome","value":""},{"order":0,"factorName":"treat","factorType":"Between ISU Predictor","value":"abra"}]}],[{"value":0.1,"id":[{"order":0,"factorName":"lsk","factorType":"Outcome","value":""},{"order":1,"factorName":"treat","factorType":"Between ISU Predictor","value":"ela"}]}],[{"value":0.1,"id":[{"order":0,"factorName":"lsk","factorType":"Outcome","value":""},{"order":2,"factorName":"treat","factorType":"Between ISU Predictor","value":"bi"}]}]]},{"_tableId":{"value":null,"id":[{"order":0,"factorName":"ctopp","factorType":"Outcome","value":""}]},"_table":[[{"value":0.3,"id":[{"order":0,"factorName":"ctopp","factorType":"Outcome","value":""},{"order":0,"factorName":"treat","factorType":"Between ISU Predictor","value":"abra"}]}],[{"value":0.1,"id":[{"order":0,"factorName":"ctopp","factorType":"Outcome","value":""},{"order":1,"factorName":"treat","factorType":"Between ISU Predictor","value":"ela"}]}],[{"value":0.1,"id":[{"order":0,"factorName":"ctopp","factorType":"Outcome","value":""},{"order":2,"factorName":"treat","factorType":"Between ISU Predictor","value":"bi"}]}]]}],"smallestGroupSize":[15],"theta0":[[0,0,0],[0,0,0]],"outcomeCorrelationMatrix":{"lear":false,"_values":{"mathjs":"DenseMatrix","data":[[1,0.9,0.2],[0.9,1,0.4],[0.2,0.4,1]],"size":[3,3]},"base":0.5,"decay":0.3,"scaled":true,"_names":["grade","lsk","ctopp"]},"cMatrix":{"name":"","logger":null,"_values":{"mathjs":"DenseMatrix","data":[],"size":[0]},"_type":"All mean differences zero"},"uMatrix":{"name":"","logger":null,"_values":{"mathjs":"DenseMatrix","data":[],"size":[0]},"_type":"All mean differences zero"}},"_power":[],"_define_full_beta":true,"_progress":{"_design":true,"_hypothesis":true,"_dimensions":true,"_parameters":true,"_optional":true},"_name":"Example3","_targetEvent":"REJECTION","_solveFor":"POWER","_ciwidth":1,"_selectedTests":["Hotelling Lawley Trace"],"_typeOneErrorRate":[0.05],"_quantiles":[],"_gaussianCovariate":null,"_confidence_interval":null,"_scaleFactor":[1],"_varianceScaleFactors":[1],"_powerCurve":null}
