# Supplementary material for: Power and sample size for reversible linear mixed models with clustering and longitudinality: GLIMMPSE Version 3
Source: PLoS One. 2025 Sep 3;20(9):e0329712. doi: 10.1371/journal.pone.0329712 (PMC12407473; doi:10.1371/journal.pone.0329712)
Supplement: S1 File — (ZIP) [file pone.0329712.s001.zip › SupplementaryMaterialA/Example4.json]

{"_glimmpse_ui_version":"3.1.2","_stageReached":29,"_currentStage":27,"_isuFactors":{"variables":[{"valueNames":["education program","standard"],"inHypothesis":true,"isuFactorNature":"All mean differences zero","nature":"Between","origin":"Between ISU Predictor","name":"treatment","type":"NOMINAL","units":"","_polynomialOrder":2,"child":null,"partialMatrix":null},{"valueNames":[],"inHypothesis":false,"isuFactorNature":"All mean differences zero","levels":[{"levelName":"schools","noElements":2,"intraClassCorellation":0.03},{"levelName":"class","noElements":3,"intraClassCorellation":0.04},{"levelName":"students","noElements":20,"intraClassCorellation":0.09}],"nature":"Within","origin":"Cluster","name":"neighborhood","child":null,"partialMatrix":null},{"valueNames":[],"name":"Alcohol use scores","inHypothesis":false,"isuFactorNature":"All mean differences zero","nature":"Within","origin":"Outcome","standardDeviation":4,"gaussian_corellation":null,"child":null,"partialMatrix":null},{"valueNames":["0","1","3","5"],"inHypothesis":true,"isuFactorNature":"All mean differences zero","nature":"Within","origin":"Repeated Measure","units":"","type":"Numeric","_noRepeats":4,"partialUMatrix":{"name":"","logger":null,"_values":{"mathjs":"DenseMatrix","data":[[1,1,1],[-1,0,0],[0,-1,0],[0,0,-1]],"size":[4,3]},"_type":"MAIN_EFFECT"},"correlationMatrix":{"lear":true,"_values":{"mathjs":"DenseMatrix","data":[[1,0.6,0.502,0.42],[0.6,1,0.549,0.459],[0.502,0.549,1,0.549],[0.42,0.459,0.549,1]],"size":[4,4]},"_names":["0","1","3","5"],"base":0.6,"decay":0.7,"scaled":true},"standard_deviations":[1,1,1,1],"name":"time","_polynomialOrder":4,"child":null}],"betweenIsuRelativeGroupSizes":[{"dimensions":[{"order":0,"factorName":"treatment","factorType":"Between ISU Predictor","value":"education program"}],"_table":[[{"value":2,"id":[{"order":0,"factorName":"treatment","factorType":"Between ISU Predictor","value":"education program"}]}],[{"value":1,"id":[{"order":1,"factorName":"treatment","factorType":"Between ISU Predictor","value":"standard"}]}]],"_tableId":null}],"marginalMeans":[{"_tableId":{"value":null,"id":[{"order":0,"factorName":"Alcohol use scores","factorType":"Outcome","value":""}]},"_table":[[{"value":5.2,"id":[{"order":0,"factorName":"Alcohol use scores","factorType":"Outcome","value":""},{"order":0,"factorName":"treatment","factorType":"Between ISU Predictor","value":"education program"},{"order":0,"factorName":"time","factorType":"Repeated Measure","value":"0"}]},{"value":5.3,"id":[{"order":0,"factorName":"Alcohol use scores","factorType":"Outcome","value":""},{"order":0,"factorName":"treatment","factorType":"Between ISU Predictor","value":"education program"},{"order":0,"factorName":"time","factorType":"Repeated Measure","value":"1"}]},{"value":5.3,"id":[{"order":0,"factorName":"Alcohol use scores","factorType":"Outcome","value":""},{"order":0,"factorName":"treatment","factorType":"Between ISU Predictor","value":"education program"},{"order":0,"factorName":"time","factorType":"Repeated Measure","value":"3"}]},{"value":5.3,"id":[{"order":0,"factorName":"Alcohol use scores","factorType":"Outcome","value":""},{"order":0,"factorName":"treatment","factorType":"Between ISU Predictor","value":"education program"},{"order":0,"factorName":"time","factorType":"Repeated Measure","value":"5"}]}],[{"value":5.2,"id":[{"order":0,"factorName":"Alcohol use scores","factorType":"Outcome","value":""},{"order":1,"factorName":"treatment","factorType":"Between ISU Predictor","value":"standard"},{"order":0,"factorName":"time","factorType":"Repeated Measure","value":"0"}]},{"value":5.5,"id":[{"order":0,"factorName":"Alcohol use scores","factorType":"Outcome","value":""},{"order":1,"factorName":"treatment","factorType":"Between ISU Predictor","value":"standard"},{"order":0,"factorName":"time","factorType":"Repeated Measure","value":"1"}]},{"value":5.9,"id":[{"order":0,"factorName":"Alcohol use scores","factorType":"Outcome","value":""},{"order":1,"factorName":"treatment","factorType":"Between ISU Predictor","value":"standard"},{"order":0,"factorName":"time","factorType":"Repeated Measure","value":"3"}]},{"value":6.2,"id":[{"order":0,"factorName":"Alcohol use scores","factorType":"Outcome","value":""},{"order":1,"factorName":"treatment","factorType":"Between ISU Predictor","value":"standard"},{"order":0,"factorName":"time","factorType":"Repeated Measure","value":"5"}]}]]}],"smallestGroupSize":[],"theta0":[[0,0,0]],"outcomeCorrelationMatrix":{"lear":false,"_values":{"mathjs":"DenseMatrix","data":[[1]],"size":[1,1]},"base":0.5,"decay":0.3,"scaled":true,"_names":[]},"cMatrix":{"name":"","logger":null,"_values":{"mathjs":"DenseMatrix","data":[],"size":[0]},"_type":"All mean differences zero"},"uMatrix":{"name":"","logger":null,"_values":{"mathjs":"DenseMatrix","data":[],"size":[0]},"_type":"All mean differences zero"}},"_power":[0.9],"_define_full_beta":true,"_progress":{"_design":true,"_hypothesis":true,"_dimensions":true,"_parameters":true,"_optional":true},"_name":"Example4","_targetEvent":"REJECTION","_solveFor":"SAMPLESIZE","_ciwidth":1,"_selectedTests":["Hotelling Lawley Trace"],"_typeOneErrorRate":[0.05],"_quantiles":[],"_gaussianCovariate":null,"_confidence_interval":null,"_scaleFactor":[1],"_varianceScaleFactors":[1],"_powerCurve":null}
