# Supplementary material for: Power and sample size for reversible linear mixed models with clustering and longitudinality: GLIMMPSE Version 3
Source: PLoS One. 2025 Sep 3;20(9):e0329712. doi: 10.1371/journal.pone.0329712 (PMC12407473; doi:10.1371/journal.pone.0329712)
Supplement: S1 File — (ZIP) [file pone.0329712.s001.zip › SupplementaryMaterialA/Example5.json]

{"_glimmpse_ui_version":"3.1.2","_stageReached":29,"_currentStage":28,"_isuFactors":{"variables":[{"valueNames":["Placebo","Chemotherapy"],"inHypothesis":true,"isuFactorNature":"All mean differences zero","nature":"Between","origin":"Between ISU Predictor","name":"Treatment","type":"NOMINAL","units":"","_polynomialOrder":2,"child":{"valueNames":["A","B","C","D"],"inHypothesis":true,"isuFactorNature":"All mean differences zero","nature":"Between","origin":"Between ISU Predictor","name":"Genotype","type":"NOMINAL","units":"","_polynomialOrder":4,"child":null,"partialMatrix":null},"partialMatrix":null},{"valueNames":["A","B","C","D"],"inHypothesis":true,"isuFactorNature":"All mean differences zero","nature":"Between","origin":"Between ISU Predictor","name":"Genotype","type":"NOMINAL","units":"","_polynomialOrder":4,"child":null,"partialMatrix":null},{"valueNames":[],"name":"SOAM1","inHypothesis":false,"isuFactorNature":"All mean differences zero","nature":"Within","origin":"Outcome","standardDeviation":0.3,"gaussian_corellation":null,"child":null,"partialMatrix":null},{"valueNames":["0","1"],"inHypothesis":false,"isuFactorNature":"All mean differences zero","nature":"Within","origin":"Repeated Measure","units":"","type":"Categorical","_noRepeats":2,"partialUMatrix":{"name":"","logger":null,"_values":{"mathjs":"DenseMatrix","data":[[1],[-1]],"size":[2,1]},"_type":"MAIN_EFFECT"},"correlationMatrix":{"lear":false,"_values":{"mathjs":"DenseMatrix","data":[[1,0.53],[0.53,1]],"size":[2,2]},"_names":["0","1"],"base":0.5,"decay":0.3,"scaled":true},"standard_deviations":[1,1],"name":"Brain Region","_polynomialOrder":2,"child":null}],"betweenIsuRelativeGroupSizes":[{"dimensions":[{"order":0,"factorName":"Treatment","factorType":"Between ISU Predictor","value":"Placebo"},{"order":0,"factorName":"Genotype","factorType":"Between ISU Predictor","value":"A"}],"_table":[[{"value":1,"id":[{"order":0,"factorName":"Treatment","factorType":"Between ISU Predictor","value":"Placebo"},{"order":0,"factorName":"Genotype","factorType":"Between ISU Predictor","value":"A"}]},{"value":1,"id":[{"order":0,"factorName":"Treatment","factorType":"Between ISU Predictor","value":"Placebo"},{"order":1,"factorName":"Genotype","factorType":"Between ISU Predictor","value":"B"}]},{"value":1,"id":[{"order":0,"factorName":"Treatment","factorType":"Between ISU Predictor","value":"Placebo"},{"order":2,"factorName":"Genotype","factorType":"Between ISU Predictor","value":"C"}]},{"value":2,"id":[{"order":0,"factorName":"Treatment","factorType":"Between ISU Predictor","value":"Placebo"},{"order":3,"factorName":"Genotype","factorType":"Between ISU Predictor","value":"D"}]}],[{"value":1,"id":[{"order":1,"factorName":"Treatment","factorType":"Between ISU Predictor","value":"Chemotherapy"},{"order":0,"factorName":"Genotype","factorType":"Between ISU Predictor","value":"A"}]},{"value":1,"id":[{"order":1,"factorName":"Treatment","factorType":"Between ISU Predictor","value":"Chemotherapy"},{"order":1,"factorName":"Genotype","factorType":"Between ISU Predictor","value":"B"}]},{"value":1,"id":[{"order":1,"factorName":"Treatment","factorType":"Between ISU Predictor","value":"Chemotherapy"},{"order":2,"factorName":"Genotype","factorType":"Between ISU Predictor","value":"C"}]},{"value":2,"id":[{"order":1,"factorName":"Treatment","factorType":"Between ISU Predictor","value":"Chemotherapy"},{"order":3,"factorName":"Genotype","factorType":"Between ISU Predictor","value":"D"}]}]],"_tableId":null}],"marginalMeans":[{"_tableId":{"value":null,"id":[{"order":0,"factorName":"SOAM1","factorType":"Outcome","value":""}]},"_table":[[{"value":3.12,"id":[{"order":0,"factorName":"SOAM1","factorType":"Outcome","value":""},{"order":0,"factorName":"Treatment","factorType":"Between ISU Predictor","value":"Placebo"},{"order":0,"factorName":"Genotype","factorType":"Between ISU Predictor","value":"A"},{"order":0,"factorName":"Brain Region","factorType":"Repeated Measure","value":"0"}]},{"value":3.17,"id":[{"order":0,"factorName":"SOAM1","factorType":"Outcome","value":""},{"order":0,"factorName":"Treatment","factorType":"Between ISU Predictor","value":"Placebo"},{"order":0,"factorName":"Genotype","factorType":"Between ISU Predictor","value":"A"},{"order":0,"factorName":"Brain Region","factorType":"Repeated Measure","value":"1"}]}],[{"value":3.12,"id":[{"order":0,"factorName":"SOAM1","factorType":"Outcome","value":""},{"order":0,"factorName":"Treatment","factorType":"Between ISU Predictor","value":"Placebo"},{"order":1,"factorName":"Genotype","factorType":"Between ISU Predictor","value":"B"},{"order":0,"factorName":"Brain Region","factorType":"Repeated Measure","value":"0"}]},{"value":3.17,"id":[{"order":0,"factorName":"SOAM1","factorType":"Outcome","value":""},{"order":0,"factorName":"Treatment","factorType":"Between ISU Predictor","value":"Placebo"},{"order":1,"factorName":"Genotype","factorType":"Between ISU Predictor","value":"B"},{"order":0,"factorName":"Brain Region","factorType":"Repeated Measure","value":"1"}]}],[{"value":3.12,"id":[{"order":0,"factorName":"SOAM1","factorType":"Outcome","value":""},{"order":0,"factorName":"Treatment","factorType":"Between ISU Predictor","value":"Placebo"},{"order":2,"factorName":"Genotype","factorType":"Between ISU Predictor","value":"C"},{"order":0,"factorName":"Brain Region","factorType":"Repeated Measure","value":"0"}]},{"value":3.17,"id":[{"order":0,"factorName":"SOAM1","factorType":"Outcome","value":""},{"order":0,"factorName":"Treatment","factorType":"Between ISU Predictor","value":"Placebo"},{"order":2,"factorName":"Genotype","factorType":"Between ISU Predictor","value":"C"},{"order":0,"factorName":"Brain Region","factorType":"Repeated Measure","value":"1"}]}],[{"value":3.12,"id":[{"order":0,"factorName":"SOAM1","factorType":"Outcome","value":""},{"order":0,"factorName":"Treatment","factorType":"Between ISU Predictor","value":"Placebo"},{"order":3,"factorName":"Genotype","factorType":"Between ISU Predictor","value":"D"},{"order":0,"factorName":"Brain Region","factorType":"Repeated Measure","value":"0"}]},{"value":3.17,"id":[{"order":0,"factorName":"SOAM1","factorType":"Outcome","value":""},{"order":0,"factorName":"Treatment","factorType":"Between ISU Predictor","value":"Placebo"},{"order":3,"factorName":"Genotype","factorType":"Between ISU Predictor","value":"D"},{"order":0,"factorName":"Brain Region","factorType":"Repeated Measure","value":"1"}]}],[{"value":2.1,"id":[{"order":0,"factorName":"SOAM1","factorType":"Outcome","value":""},{"order":1,"factorName":"Treatment","factorType":"Between ISU Predictor","value":"Chemotherapy"},{"order":0,"factorName":"Genotype","factorType":"Between ISU Predictor","value":"A"},{"order":0,"factorName":"Brain Region","factorType":"Repeated Measure","value":"0"}]},{"value":2.15,"id":[{"order":0,"factorName":"SOAM1","factorType":"Outcome","value":""},{"order":1,"factorName":"Treatment","factorType":"Between ISU Predictor","value":"Chemotherapy"},{"order":0,"factorName":"Genotype","factorType":"Between ISU Predictor","value":"A"},{"order":0,"factorName":"Brain Region","factorType":"Repeated Measure","value":"1"}]}],[{"value":2.3,"id":[{"order":0,"factorName":"SOAM1","factorType":"Outcome","value":""},{"order":1,"factorName":"Treatment","factorType":"Between ISU Predictor","value":"Chemotherapy"},{"order":1,"factorName":"Genotype","factorType":"Between ISU Predictor","value":"B"},{"order":0,"factorName":"Brain Region","factorType":"Repeated Measure","value":"0"}]},{"value":2.35,"id":[{"order":0,"factorName":"SOAM1","factorType":"Outcome","value":""},{"order":1,"factorName":"Treatment","factorType":"Between ISU Predictor","value":"Chemotherapy"},{"order":1,"factorName":"Genotype","factorType":"Between ISU Predictor","value":"B"},{"order":0,"factorName":"Brain Region","factorType":"Repeated Measure","value":"1"}]}],[{"value":2.5,"id":[{"order":0,"factorName":"SOAM1","factorType":"Outcome","value":""},{"order":1,"factorName":"Treatment","factorType":"Between ISU Predictor","value":"Chemotherapy"},{"order":2,"factorName":"Genotype","factorType":"Between ISU Predictor","value":"C"},{"order":0,"factorName":"Brain Region","factorType":"Repeated Measure","value":"0"}]},{"value":2.55,"id":[{"order":0,"factorName":"SOAM1","factorType":"Outcome","value":""},{"order":1,"factorName":"Treatment","factorType":"Between ISU Predictor","value":"Chemotherapy"},{"order":2,"factorName":"Genotype","factorType":"Between ISU Predictor","value":"C"},{"order":0,"factorName":"Brain Region","factorType":"Repeated Measure","value":"1"}]}],[{"value":2.7,"id":[{"order":0,"factorName":"SOAM1","factorType":"Outcome","value":""},{"order":1,"factorName":"Treatment","factorType":"Between ISU Predictor","value":"Chemotherapy"},{"order":3,"factorName":"Genotype","factorType":"Between ISU Predictor","value":"D"},{"order":0,"factorName":"Brain Region","factorType":"Repeated Measure","value":"0"}]},{"value":3.25,"id":[{"order":0,"factorName":"SOAM1","factorType":"Outcome","value":""},{"order":1,"factorName":"Treatment","factorType":"Between ISU Predictor","value":"Chemotherapy"},{"order":3,"factorName":"Genotype","factorType":"Between ISU Predictor","value":"D"},{"order":0,"factorName":"Brain Region","factorType":"Repeated Measure","value":"1"}]}]]}],"smallestGroupSize":[3],"theta0":[[0],[0],[0]],"outcomeCorrelationMatrix":{"lear":false,"_values":{"mathjs":"DenseMatrix","data":[[1]],"size":[1,1]},"base":0.5,"decay":0.3,"scaled":true,"_names":[]},"cMatrix":{"name":"","logger":null,"_values":{"mathjs":"DenseMatrix","data":[],"size":[0]},"_type":"All mean differences zero"},"uMatrix":{"name":"","logger":null,"_values":{"mathjs":"DenseMatrix","data":[],"size":[0]},"_type":"All mean differences zero"}},"_power":[],"_define_full_beta":true,"_progress":{"_design":true,"_hypothesis":true,"_dimensions":true,"_parameters":true,"_optional":true},"_name":"Example5","_targetEvent":"REJECTION","_solveFor":"POWER","_ciwidth":1,"_selectedTests":["Hotelling Lawley Trace"],"_typeOneErrorRate":[0.05],"_quantiles":[],"_gaussianCovariate":null,"_confidence_interval":null,"_scaleFactor":[1],"_varianceScaleFactors":[1],"_powerCurve":null}
